# Supplementary material for: A simplified multiplex methylated DNA testing for early detection of colorectal cancer in stool DNA
Source: BMC Gastroenterol. 2022 Oct 6;22:428. doi: 10.1186/s12876-022-02512-6 (PMC9540293; doi:10.1186/s12876-022-02512-6)
Supplement: Supplementary file 2 — Additional file 2: Supplemental Tables. [file 12876_2022_2512_MOESM2_ESM.xlsx]

## Sheet: Supplemental Table1
Supplemental Table1. Sensitivity, specificity and Youden index of ColoDefense2.0 for detection of CRC.
	SEPT9 (Ct)	SDC2 (Ct)	Sensitivity (%)	Specificity (%)	Youden index (%)
Cut-off-1	37	39	86.6	96.5	83.1
Cut-off-2	38	39	88	95.3	83.3
Cut-off-3	39	39	90.1	88.2	78.3
Cut-off-4	37	40	89.4	94.1	83.5
Cut-off-5	38	40	90.8	92.9	83.7
Cut-off-6	39	40	92.3	85.9	78.2
Cut-off-7	37	41	90.1	92.9	83
Cut-off-8	38	41	90.8	91.8	82.6
Cut-off-9	39	41	92.3	84.7	77

## Sheet: Supplemental Table2
Supplemental Table2. Age distribution in training corhort and validation cohort.
Age	Training cohort				Validation cohort
	Control		CRC		Control		CRC
	n	%	n	%	n	%	n	%
20-29	7	8.2	3	2.1	21	20.6	1	1
30-39	12	14.1	9	6.3	10	9.8	2	2
40-49	17	20	14	9.9	19	18.6	9	8.8
50-59	36	42.4	31	21.8	44	43.1	34	33.3
60-69	12	14.1	45	31.7	5	4.9	34	33.3
≥70	1	1.2	40	28.2	3	2.9	22	21.6

## Sheet: Supplemental Table3
Supplemental Table3. Comparison of age distribution and specificity in control sujects before and after excluding younger pariticipants (<40 years old).
	Training cohort		Validation cohort
	Before (n=85)	After (n=66)	Before (n=102)	After (n=71)
Median age	51	53	45	53
Mean age	49	54	46	53
Specificity (%)	92.9	90.9	90.2	85.9
